# Supplementary material for: Revealing the characteristics of SETD2-mutated clear cell renal cell carcinoma through tumor heterogeneity analysis
Source: Front Genet. 2024 Jul 25;15:1447139. doi: 10.3389/fgene.2024.1447139 (PMC11306021; doi:10.3389/fgene.2024.1447139)
Supplement: Supplementary file 2 [file Table1.XLSX]

## Sheet: Blad1
Supplementary table 1：Patient Clinical Feature in scRNA-seq data
Patient #	Patient_sample_ID	Source	gender	age	Stage	Type	Treatment	Metastasic sites	Other
Patient 1	RCC-PR2-PTumor	kidney	male	50-60	3	ccRCC	no	no	pT1a
Patient 2	RCC-PR3-PTumor1	kidney	male	60 -70	2	ccRCC	no	no	3 pieces taken from different sites. Involvning branches of renal vein
	RCC-PR3-PTumor2	kidney			2	ccRCC	no	no	3 pieces taken from different sites. Involvning branches of renal vein
	RCC-PR3-PTumor3	kidney			2	ccRCC	no	no	3 pieces taken from different sites. Involvning branches of renal vein
Patient 3	RCC-PR4-PTumor	kidney	male	70 - 80	2 . 3	ccRCC	no	no	Present in renal vein branches. pT3a
Patient 4	RCC-PR5-PTumor1	kidney	male	50-60	2 . 3	ccRCC	no	no	Sectioned from 3 locations. Picture exist. pT3a
	RCC-PR5-PTumor2	kidney			2 . 3	ccRCC	no	no	Sectioned from 3 locations. Picture exist. pT3a
	RCC-PR5-PTumor3	kidney			2 . 3	ccRCC	no	no	Sectioned from 3 locations. Picture exist. pT3a
Patient 5	RCC-PR6-PTumor	kidney	male	70 - 80	3	ccRCC	no	no	pT1a
Patient 6	RCC-PR7-PTumor	kidney	male	50-60	3	ccRCC	no	no	pT1a
Patient 7	RCC-PR9-PTumor	kidney	male	60 -70	2	ccRCC	yes (other than RCC)	no	chemotherapy for collicular lymphoma
	RCC-PR9-PTumor2	kidney			2	ccRCC	yes (other than RCC)	no	Primary RCC tumor Thrombus
Patient 8	RCC-BM1-PTumor	kidney	male	50-60	4	ccRCC	no	Bone	Metastatic tumor (new diagnosis)
Patient 9	RCC-BM2-PTumor1	kidney	male	60 -70	4	ccRCC	no	Bone, lung, adrenal gland, kidney	Newly diagnosed
	RCC-BM2-PTumor2	kdiney			4	ccRCC	no	Bone, lung, adrenal gland, kidney	Newly diagnosed
