# Supplementary material for: Revealing the characteristics of SETD2-mutated clear cell renal cell carcinoma through tumor heterogeneity analysis
Source: Front Genet. 2024 Jul 25;15:1447139. doi: 10.3389/fgene.2024.1447139 (PMC11306021; doi:10.3389/fgene.2024.1447139)
Supplement: Supplementary file 3 [file Table2.CSV]

Supplementary table 2：Marker genes for each cell type
Epithelial cells	B cells	Macrophages	Monocytes	DCs	T cells	NK cells	NKT cells	Mast cells	Endothelial cells	Pericytes	Fibroblasts
CA9	MS4A1	C1QA	S100A9	CD1C	CD8A	NKG7	CD8A	TPSAB1	RAMP2	RGS5	ACTA2
KRT8	CD79B	C1QC	FCN1	PKIB	CD8B	GNLY	CD3D	CPA3	TM4SF1	PDGFRB	TAGLN
KRT18	VPREB3	C1QB	S100A8	INSIG1	CD3D	KLRD1	NKG7	CD69	RNASE1	CSPG4	COL1A1
PDK4	BANK1	GPR34	CSTA	CLEC10A	CD3E	KLRB1		RGS13	EGFL7	FRZB	COL1A2
VEGFA	CD79A	CSF1R	EREG	C15orf48	GZMH	FGFBP2			RAMP3	MT1A	FAP
NNMT	IGLL5	MS4A4A	TKT	PPA1	GZMA	PRF1			PLVAP		PDPN
NDUFA4L2			THBS1						AQP1
			VCAN						ECSCR
			CSTA						FKBP1A
									EMP1
									VWF
									DARC
									EMCN
